# Supplementary material for: Strategic options for syphilis control in Papua New Guinea– impact and cost-effectiveness projections using the syphilis interventions towards elimination (SITE) model
Source: Infect Dis Model. 2021 Mar 20;6:584–97. doi: 10.1016/j.idm.2021.03.004 (PMC8039768; doi:10.1016/j.idm.2021.03.004)
Supplement: Multimedia component 1 [file mmc1.xlsx]

## Sheet: PNG prevalence
Supplementary file 2 to 'Strategic options for syphilis control in Papua New Guinea– impact and cost-effectiveness projections using the Syphilis Interventions towards Elimination (SITE) model' by Machekera-S, Korenromp-EL et al.											Version 10 Sept. 2020
Version 23 Oct. 2020					Prevalence
Data type	Year	Diagnostic test	N positive	N tested	Observed	Test- & Yaws-adjusted	Location	Source	Comments	Used in model fitting; for which modelled group
ANC sentinel survey	1989	RPR/VDRL alone	142	4050	0.035	0.016695	Lae, Mendi, Mt Hagen, Port Moresby, Rabaul, Wewak (6 HIV surveillance sites)	O'Leary MJ, van der Meijden WI, Malau C, Delamare O, Pyakalyia T. HIV serosurveillance in Papua New Guinea. P N G Med J. 1993 Sep;36(3):187-91.		Women, Low-Risk & Medium-Risk
ANC sentinel survey	1997-2003	RPR/VDRL alone	382	5385	0.071	0.033867	Surveillance sites	World Health Organization Western Pacific regional office. HIV and sexually transmitted infections in the Western Pacific Region 2000–2010. Manila 2012. https://apps.who.int/iris/bitstream/handle/10665/207521/9789290615729_eng.pdf?sequence=1&isAllowed=y , pages 39 & 55		Women, Low-Risk & Medium-Risk
ANC	2001	RPR/VDRL alone	152	3454.55	0.044	NA	Port Moresby General Hospital	Mola GD, Golpak A, Amoa AB. A case-control study of VDRL-positive antenatal clinic attenders at the Port Moresby General Hospital Antenatal Clinic and Labour Ward to determine outcomes, sociodemographic features and associated risk factors. P N G Med J. 2008 Mar-Jun;51(1-2):17-26, quoting PoM General Hospital 2003 Annual report of the Division of Obstetrics and Gynaecology about 2002		No (superseded by overlapping/duplicate 2001-2 data point, next row)
ANC	2001-2	RPR & TPHA	130.72	3454.55	0.03784	NA	Port Moresby General Hospital	Mola GD, Golpak A, Amoa AB. A case-control study of VDRL-positive antenatal clinic attenders at the Port Moresby General Hospital Antenatal Clinic and Labour Ward to determine outcomes, sociodemographic features and associated risk factors. P N G Med J. 2008 Mar-Jun;51(1-2):17-26, quoting PoM General Hospital 2003 Annual report of the Division of Obstetrics and Gynaecology about 2002		Women, Low-Risk & Medium-Risk
ANC	2002	RPR/VDRL alone	87	2100	0.0414286	NA	Port Moresby General Hospital	Angue Y, Yauieb A, Mola G, Duke T, Amoa AB. Syphilis serology testing: a comparative study of Abbot Determine, Rapid Plasma Reagin (RPR) card test and Venereal Disease Research Laboratory (VDRL) methods. P N G Med J. 2005 Sep-Dec;48(3-4):168-73		No (superseded by overlapping/duplicate next 2002 data point, row 11)
ANC	2002	RPR/VDRL alone	119	2100	0.0566667	NA	Port Moresby General Hospital	Angue Y, Yauieb A, Mola G, Duke T, Amoa AB. Syphilis serology testing: a comparative study of Abbot Determine, Rapid Plasma Reagin (RPR) card test and Venereal Disease Research Laboratory (VDRL) methods. P N G Med J. 2005 Sep-Dec;48(3-4):168-73
ANC	2002	Rapid (TPHA-based) test	188	2100	0.0895238	NA	Port Moresby General Hospital	Angue Y, Yauieb A, Mola G, Duke T, Amoa AB. Syphilis serology testing: a comparative study of Abbot Determine, Rapid Plasma Reagin (RPR) card test and Venereal Disease Research Laboratory (VDRL) methods. P N G Med J. 2005 Sep-Dec;48(3-4):168-73
ANC	2002	RPR & TPHA	72.0857	2100	0.0343265	0.0308939	Port Moresby General Hospital	Angue Y, Yauieb A, Mola G, Duke T, Amoa AB. Syphilis serology testing: a comparative study of Abbot Determine, Rapid Plasma Reagin (RPR) card test and Venereal Disease Research Laboratory (VDRL) methods. P N G Med J. 2005 Sep-Dec;48(3-4):168-73	87 VDRL positive, of whom 35 had a TPHA test done, of whom 29 TPHA-positive. Assuming TPHA testing and positivity within the RPR-positives was random, the best overall prevalence estimate is 83% TPHA-positive (if TPHA-tested) times 87 VDRL-tested.	Women, Low-Risk & Medium-Risk
ANC sentinel survey	2008	RPR & TPHA	34	627	0.0542265	0.0488038	Urban	National Department of Health STI/HIV/AIDS Surveillance Unit Papua New Guinea. The 2009 National STI, HIV and AIDS annual Surveillance report, Papua New Guinea. Port Moresby 2010 October, https://www.aidsdatahub.org/sites/default/files/documents/2009_STI_and_HIV_Annual_Surveillance_Report.pdf		Women, Low-Risk & Medium-Risk
ANC sentinel survey	2008	RPR & TPHA	26	226	0.115044	0.10354	Rural	National Department of Health STI/HIV/AIDS Surveillance Unit Papua New Guinea. The 2009 National STI, HIV and AIDS annual Surveillance report, Papua New Guinea. Port Moresby 2010 October, https://www.aidsdatahub.org/sites/default/files/documents/2009_STI_and_HIV_Annual_Surveillance_Report.pdf		Women, Low-Risk & Medium-Risk
ANC sentinel survey	2009	RPR & TPHA	223	3251	0.0685943	0.0617349	Urban	National Department of Health STI/HIV/AIDS Surveillance Unit Papua New Guinea. The 2010 National STI, HIV and AIDS annual Surveillance report, Papua New Guinea. Port Moresby 2012 January.		Women, Low-Risk & Medium-Risk
ANC sentinel survey	2009	RPR & TPHA	98	2345	0.041791	0.0376119	Rural	National Department of Health STI/HIV/AIDS Surveillance Unit Papua New Guinea. The 2010 National STI, HIV and AIDS annual Surveillance report, Papua New Guinea. Port Moresby 2012 January.		Women, Low-Risk & Medium-Risk
ANC sentinel survey	2010	RPR & TPHA	235	4172	0.0563279	0.0506951	Urban	National Department of Health STI/HIV/AIDS Surveillance Unit Papua New Guinea. The 2010 National STI, HIV and AIDS annual Surveillance report, Papua New Guinea. Port Moresby 2012 January.		Women, Low-Risk & Medium-Risk
ANC sentinel survey	2010	RPR & TPHA	86	2548	0.033752	0.0303768	Rural	National Department of Health STI/HIV/AIDS Surveillance Unit Papua New Guinea. The 2010 National STI, HIV and AIDS annual Surveillance report, Papua New Guinea. Port Moresby 2012 January.		Women, Low-Risk & Medium-Risk
ANC sentinel survey	2011	RPR & TPHA	435	6005	0.0724396	0.0651957	Urban/rural	National Department of Health STI/HIV/AIDS Surveillance Unit Papua New Guinea. The 2011 National STI, HIV and AIDS annual Surveillance report, Papua New Guinea. Port Moresby 2013 Novembe		Women, Low-Risk & Medium-Risk
ANC sentinel survey	2010.5	Rapid (TPHA-based) test	35	2288	0.0152972	0.00963724	9 urban clinics in Madang and Sumkar districts in Madang Province	Unger HW, Ome-Kaius M, Wangnapi RA, Umbers AJ, Hanieh S, Suen CS, Robinson LJ, Rosanas-Urgell A, Wapling J, Lufele E, Kongs C, Samol P, Sui D, et al. Sulphadoxine-pyrimethamine plus azithromycin for the prevention of low birthweight in Papua New Guinea: a randomised controlled trial. BMC Med. 2015 Jan 16;13:9. 10.1186/s12916-014-0258-3	November 2009 to February 2013	Women, Low-Risk & Medium-Risk
ANC sentinel survey	2011.5	RPR & TPHA	4	391	0.0102302	NA	North Coast (Madang)	Wangnapi RA, Soso S, Unger HW, Sawera C, Ome M, Umbers AJ, Ndrewei N, Siba P, Li Wai Suen CS, Vallely A, Wapling J, Ryan C, Mueller I, et al. Prevalence and risk factors for Chlamydia trachomatis, Neisseria gonorrhoeae and Trichomonas vaginalis infection in pregnant women in Papua New Guinea. Sex Transm Infect. 2015 May;91(3):194-200. 10.1136/sextrans-2014-051670		No (part of Unger-HW et al. 2015, row above)
ANC sentinel survey	2014	RPR & TPHA	5	125	0.04	0.036	Urban Alotau, Milne Bay province	Badman SG, Vallely LM, Toliman P, Kariwiga G, Lote B, Pomat W, Holmer C, Guy R, Luchters S, Morgan C, Garland SM, Tabrizi S, Whiley D, et al. A novel point-of-care testing strategy for sexually transmitted infections among pregnant women in high-burden settings: results of a feasibility study in Papua New Guinea. BMC Infect Dis. 2016 Jun 6;16:250. 10.1186/s12879-016-1573-4		Women, Low-Risk & Medium-Risk
ANC sentinel survey	2014	RPR & TPHA	17	765	0.0222222	0.02	6 rural and peri-urban primary health care clinics in 3 provinces (Asaro, Eastern Highlands, Hides, Hela and Hiri, Central)	Vallely LM, Toliman P, Ryan C, Rai G, Wapling J, Tomado C, Huliafi S, Munnull G, Rarau P, Phuanukoonnon S, Wand H, Siba P, Mola GDL, et al. Prevalence and risk factors of Chlamydia trachomatis, Neisseria gonorrhoeae, Trichomonas vaginalis and other sexually transmissible infections among women attending antenatal clinics in three provinces in Papua New Guinea: a cross-sectional survey. Sex Health…		Women, Low-Risk & Medium-Risk
ANC Routine	2016	Rapid (TPHA-based) test	1310	23004	0.0569466	0.0358764	10% of births nation-wide	National programme data		Women, Low-Risk & Medium-Risk
ANC Routine	2017	Rapid (TPHA-based) test	2419	52155	0.046381	0.02922	44% of births nation-wide	National Department of Health Papua New Guinea. 2018 STI/HIV and AIDS Program Annual Report. Port Moresby 2019.		Women, Low-Risk & Medium-Risk
ANC Routine	2018	Rapid (TPHA-based) test	867	15962	0.0543165	0.0342194	7% of births nation-wide	National programme data		Women, Low-Risk & Medium-Risk
ANC Routine	2019	Rapid (TPHA-based) test	1095	24080	0.0454734	0.0286483	10% of births nation-wide	National programme data		Women, Low-Risk & Medium-Risk
Community, women	2003	TPHA alone	251	1771	0.141728	0.0676042	11 sites, 10 provinces	Hammar L, Papua New Guinea Institute of Medical Research. "It’s in every corner now". A nationwide study of HIV, AIDS, and STIs. Preliminary Report. Goroka 2007		Women, Low-Risk & Medium-Risk
Community, women	1995	RPR & TPHA	8	204	0.0392157	0.0352941	Asaro Valley, rural (& Peri-urban) EHP, RANDOM sample	Tiwara S, Passey M, Clegg A, Mgone C, Lupiwa S, Suve N, Lupiwa T. High prevalence of trichomonal vaginitis and chlamydial cervicitis among a rural population in the highlands of Papua New Guinea. P N G Med J. 1996 Sep;39(3):234-8		Women, Low-Risk & Medium-Risk
Community, women	1995	RPR & TPHA	13	243	0.0534979	0.0481481	Asaro Valley, rural (& Peri-urban) EHP, Self-selected sample	Tiwara S, Passey M, Clegg A, Mgone C, Lupiwa S, Suve N, Lupiwa T. High prevalence of trichomonal vaginitis and chlamydial cervicitis among a rural population in the highlands of Papua New Guinea. P N G Med J. 1996 Sep;39(3):234-8		Women, Low-Risk & Medium-Risk
Community, women	1995	RPR & TPHA	8	192	0.0416667	0.0375	16 villages rural & peri-urban, Asaro Valley, rural EHP	Passey M, Mgone CS, Lupiwa S, Suve N, Tiwara S, Lupiwa T, Clegg A, Alpers MP. Community based study of sexually transmitted diseases in rural women in the highlands of Papua New Guinea: prevalence and risk factors. Sex Transm Infect. 1998 Apr;74(2):120-7. 10.1136/sti.74.2.120	Random cluster sample; RPR titer >=1:4 as screening test	No (overlapping/included in Tiwara 1996, rows above)
General population women (all adult ages)	2009-10	RPR >=1:8 threshold + TPHA	9	530	0.0169811	0.0382075	4 provinces (EHP, ESP, SHP, Morobe, Simbu ENB, and Oro), Australian Sexual Health Promotion programme PASHIP	Maibani-Michie G, Ryan CE, Lote N, Gavin E, Ralai A, Gare J, Kaldor J, Siba P, Wand H, on behalf of the PASHIP research team. Papua New Guinea – Australia Sexual Health Improvement Program (PASHIP) Report on the baseline survey. Goroka 2011, section 4.2.9	RPR >=1:8 as screening test	Women, Low-Risk & Medium-Risk
Community, women (youth 15-24 years)	2009-10	RPR >=1:8 threshold + TPHA	2	145	0.0137931	0.0310345	4 provinces (EHP, ESP, SHP, Morobe, Simbu ENB, and Oro), Australian Sexual Health Promotion programme PASHIP	Maibani-Michie G, Ryan CE, Lote N, Gavin E, Ralai A, Gare J, Kaldor J, Siba P, Wand H, on behalf of the PASHIP research team. Papua New Guinea – Australia Sexual Health Improvement Program (PASHIP) Report on the baseline survey. Goroka 2011, section 4.2.9	RPR >=1:8 as screening test	Women, Low-Risk & Medium-Risk
General population men (all adult ages)	2009-10	RPR >=1:8 threshold + TPHA	11	520	0.0211538	0.0475962	4 provinces (EHP, ESP, SHP, Morobe, Simbu ENB, and Oro), Australian Sexual Health Promotion programme PASHIP	Maibani-Michie G, Ryan CE, Lote N, Gavin E, Ralai A, Gare J, Kaldor J, Siba P, Wand H, on behalf of the PASHIP research team. Papua New Guinea – Australia Sexual Health Improvement Program (PASHIP) Report on the baseline survey. Goroka 2011, Table 6.15	RPR >=1:8 as screening test	Men, Low-Risk & Medium-Risk
Community, men (youth 15-24 years)	2009-10	RPR >=1:8 threshold + TPHA	8	196	0.0408163	0.0918367	4 provinces (EHP, ESP, SHP, Morobe, Simbu ENB, and Oro), Australian Sexual Health Promotion programme PASHIP	Maibani-Michie G, Ryan CE, Lote N, Gavin E, Ralai A, Gare J, Kaldor J, Siba P, Wand H, on behalf of the PASHIP research team. Papua New Guinea – Australia Sexual Health Improvement Program (PASHIP) Report on the baseline survey. Goroka 2011, Table 5.13	RPR >=1:8 as screening test	Men, Low-Risk & Medium-Risk
Community, men (adult ages)	2009-10	RPR >=1:8 threshold + TPHA	14	673	0.0208024	0.0468053	3 provinces (ENB, Morobe, East Sepik), Australian Sexual Health Promotion programme PASHIP	Maibani-Michie G, Ryan CE, Lote N, Gavin E, Ralai A, Gare J, Kaldor J, Siba P, Wand H, on behalf of the PASHIP research team. Papua New Guinea – Australia Sexual Health Improvement Program (PASHIP) Report on the baseline survey. Goroka 2011, Table 5.13	RDS; RPR >=1:8 as screening test	Men, Low-Risk & Medium-Risk
Community, men (youth 15-24 years)	2009-10	RPR >=1:8 threshold + TPHA	25	506	0.0494071	0.111166	3 provinces (ENB, Morobe, East Sepik), Australian Sexual Health Promotion programme PASHIP	Maibani-Michie G, Ryan CE, Lote N, Gavin E, Ralai A, Gare J, Kaldor J, Siba P, Wand H, on behalf of the PASHIP research team. Papua New Guinea – Australia Sexual Health Improvement Program (PASHIP) Report on the baseline survey. Goroka 2011, Table 7.14	RDS; RPR >=1:8 as screening test	Men, Low-Risk & Medium-Risk
Blood donor screening (87% Men)	2010	RPR & TPHA	1309.76	26288	0.0498235	0.0448411	16 blood centers	Papua New Guinea National Blood Transfusion Services	Results across sites with varying test algorithms each adjusted to RPR&TPHA, then aggregated as median across sites	Men, Low-, Medium- & High-Risk
Blood donor screening (87% Men)	2011	RPR & TPHA	1225.85	40043	0.0306133	0.027552	20 blood centers	Papua New Guinea National Blood Transfusion Services	Results across sites with varying test algorithms each adjusted to RPR&TPHA, then aggregated as median across sites	Men, Low-, Medium- & High-Risk
Blood donor screening (87% Men)	2012	RPR & TPHA	881.255	40202	0.0219207	0.0197286	19 blood centers	Papua New Guinea National Blood Transfusion Services	Results across sites with varying test algorithms each adjusted to RPR&TPHA, then aggregated as median across sites	Men, Low-, Medium- & High-Risk
Blood donor screening (87% Men)	2013	RPR & TPHA	1242.28	40021	0.0310407	0.0279366	21 blood centers	Papua New Guinea National Blood Transfusion Services	Results across sites with varying test algorithms each adjusted to RPR&TPHA, then aggregated as median across sites	Men, Low-, Medium- & High-Risk
Blood donor screening (87% Men)	2014	RPR & TPHA	1045.63	39943	0.026178	0.0235602	22 blood centers	Papua New Guinea National Blood Transfusion Services	Results across sites with varying test algorithms each adjusted to RPR&TPHA, then aggregated as median across sites	Men, Low-, Medium- & High-Risk
Blood donor screening (87% Men)	2017	RPR & TPHA	1577.59	38043	0.0414685	0.0373217	15 blood centers	Papua New Guinea National Blood Transfusion Services	Results across sites with varying test algorithms each adjusted to RPR&TPHA, then aggregated as median across sites	Men, Low-, Medium- & High-Risk
Blood donor screening (87% Men)	2018	RPR & TPHA	1699.59	49641	0.0342377	0.030814	17 blood centers	Papua New Guinea National Blood Transfusion Services	Results across sites with varying test algorithms each adjusted to RPR&TPHA, then aggregated as median across sites	Men, Low-, Medium- & High-Risk
Blood donor screening (67.5% Men)	2003-2018	Test unknown & possibly varying				NA	Nonga general hospital, East New Britain Province	Varpit F, Gummow B. A Serological Survey of Selected Papua New Guinea Blood Donors for Hepatitis B and Related Co-Infections. Trop Med Infect Dis. 2020 Jun 29;5(3). 10.3390/tropicalmed5030108		No; test type(s) not specified and possibly varying; extreme, surprising prevalence variations reported across the years (from 0.5% to 29.6%)
Community, men	2003	TPHA alone	209	1623	0.128774	0.0614251	11 sites, 10 provinces	Hammar L, Papua New Guinea Institute of Medical Research. "It’s in every corner now". A nationwide study of HIV, AIDS, and STIs. Preliminary Report. Goroka 2007		Men, Low-, Medium- & High-Risk
Community, male & female oil plantation workers	2010	Test unknown			0.2	NA	Oil palm plantation estate, Hagita	Tingim Laip (Think of Life) Papua New Guinea. Tingim Laip Social mapping report: Seasonal workers and communities around oil palm plantations. Tingim Laip Social mapping report 2013. Madang: AIDS Project management group, Cardno shaping the future, Australian Aid. National AIDS Council Papua New Guinea; 2013		No (test type and numbers tested and positive not reported)
FSW	1995	RPR & TPHA		72	0.4176	0.37584	Port Moresby	Passey M, Anang J, Peter W, Russell D, Mgone CS, et al. (1998) HIV and other sexually transmitted infections among sex workers in Port Moresby and Lae. 34th Annual Symposium of the Medical Society of Papua New Guinea. Port Moresby.	RPR >=1:4 as screening test	Women, High Risk (FSW)
FSW	1995	RPR & TPHA		72	0.2747	0.24723	Lae	Passey M, Anang J, Peter W, Russell D, Mgone CS, et al. (1998) HIV and other sexually transmitted infections among sex workers in Port Moresby and Lae. 34th Annual Symposium of the Medical Society of Papua New Guinea. Port Moresby.	RPR >=1:4 as screening test	Women, High Risk (FSW)
FSW	1998	RPR & TPHA	63	201	0.313433	0.28209	Port Moresby	Mgone CS, Passey ME, Anang J, Peter W, Lupiwa T, Russell DM, Babona D, Alpers MP. Human immunodeficiency virus and other sexually transmitted infections among female sex workers in two major cities in Papua New Guinea. Sex Transm Dis. 2002 May;29(5):265-70		Women, High Risk (FSW)
FSW	1998	RPR & TPHA	65	193	0.336788	0.303109	Lae	Mgone CS, Passey ME, Anang J, Peter W, Lupiwa T, Russell DM, Babona D, Alpers MP. Human immunodeficiency virus and other sexually transmitted infections among female sex workers in two major cities in Papua New Guinea. Sex Transm Dis. 2002 May;29(5):265-70		Women, High Risk (FSW)
FSW	2001	Test unknown	18.9974	86	0.2209	NA	Goroka and surrounding, Eastern Highlands Province	Lupiwa T, Mgone CS, Wahasoka A, Weti H, Babona DV, al. e, editors. The state of sexually transmitted diseases in the Eastern Highlands Province, Papua New Guinea. 37th Annual Symposium of the Medical Society of Papua New Guinea; 2001; Lae	Part of next data row (Gare-J et al., STD 2005)	No
FSW	2001.5	RPR >=1:8 threshold + TPHA	34	129	0.263566	0.45	Urban Goroka, Eastern Highlands Province	Gare J, Lupiwa T, Suarkia DL, Paniu MM, Wahasoka A, Nivia H, Kono J, Yeka W, Reeder JC, Mgone CS. High prevalence of sexually transmitted infections among female sex workers in the eastern highlands province of Papua New Guinea: correlates and recommendations. Sex Transm Dis. 2005 Aug;32(8):466-73	RPR >=1:8 as screening test	Women, High Risk (FSW)
FSW	2001.5	RPR >=1:8 threshold + TPHA	8	49	0.163265	0.367347	Urban Kainantu, Eastern Highlands Province	Gare J, Lupiwa T, Suarkia DL, Paniu MM, Wahasoka A, Nivia H, Kono J, Yeka W, Reeder JC, Mgone CS. High prevalence of sexually transmitted infections among female sex workers in the eastern highlands province of Papua New Guinea: correlates and recommendations. Sex Transm Dis. 2005 Aug;32(8):466-73	RPR >=1:8 as screening test	Women, High Risk (FSW)
FSW	2003	RPR & TPHA	43	129	0.333333	0.3	Port Moresby	Bruce E, Bauai L, Masta A, Rooney PJ, Paniu M, Sapuri M, Keogh L, Kaldor J, Fairley CK. A cross-sectional study of reported symptoms for sexually transmissible infections among female sex workers in Papua New Guinea. Sex Health. 2010 Mar;7(1):71-6. 10.1071/SH09093		Women, High Risk (FSW)
FSW	2008-10	RPR >=1:8 threshold + TPHA	25	649	0.0385208	0.0866718	Eastern Highlands, PNG/Australia Sexual Health Promotion programme PASHIP	Maibani-Michie G, Ryan CE, Lote N, Gavin E, Ralai A, Gare J, Kaldor J, Siba P, Wand H, on behalf of the PASHIP research team. Papua New Guinea – Australia Sexual Health Improvement Program (PASHIP) Report on the baseline survey. Goroka 2011 & Ryan C, Maibani G, Jaurumop T et al (unpublished) Large-scale population based survey validates recent HIV and syphilis prevalence estimates, by the the Nat…	RPR >=1:8 as screening test	Women, High Risk (FSW)
FSW	2009-10	Rapid (TPHA-based) test	31	128	0.242188	0.152578	Port Moresby	Kelly-Hanku A, Kupul M, Man WYN, Nosi S, Lote N, Rawstorne P, Halim G, Ryan C, Worth H. Askim Na Save (Ask and Understand): People Who Sell and Exchange Sex in Port Moresby: Key Quantitative Findings. Sydney, Australia: Papua New Guinea Institute of Medical Research and the University of New South Wales 2011		Women, High Risk (FSW)
FSW	2016	Rapid (TPHA-based) test		674	0.161	NA	Port Moresby	Kelly-Hanku A, Willie B, Weikum D, A., Boli Neo, R., Kupul,, M. C, K., Hou, P., Aeno. H., Ase, S., Gabuzzi, J., Nembari, J.,, Narakobi R, Amos-Kuma, A., Gare, J., Dala, N., Wapling, J.,, Toliman P, John, L., Nosi, S., Worth, H., Whiley, D., Tabrizi,, S.N K, J.M., Vallely, A.J, Badman, S.G. and Hakim, A.,. Kauntim Mi Tu: Multi-Site Summary Report from the Key Population Integrated Bio-Behavioural …		No
FSW	2017	Rapid (TPHA-based) test		709	0.197	NA	Lae	Kelly-Hanku A, Willie B, Weikum D, A., Boli Neo, R., Kupul,, M. C, K., Hou, P., Aeno. H., Ase, S., Gabuzzi, J., Nembari, J.,, Narakobi R, Amos-Kuma, A., Gare, J., Dala, N., Wapling, J.,, Toliman P, John, L., Nosi, S., Worth, H., Whiley, D., Tabrizi,, S.N K, J.M., Vallely, A.J, Badman, S.G. and Hakim, A.,. Kauntim Mi Tu: Multi-Site Summary Report from the Key Population Integrated Bio-Behavioural …		No
FSW	2017	Rapid (TPHA-based) test		709	0.109	NA	Mt Hagen	Kelly-Hanku A, Willie B, Weikum D, A., Boli Neo, R., Kupul,, M. C, K., Hou, P., Aeno. H., Ase, S., Gabuzzi, J., Nembari, J.,, Narakobi R, Amos-Kuma, A., Gare, J., Dala, N., Wapling, J.,, Toliman P, John, L., Nosi, S., Worth, H., Whiley, D., Tabrizi,, S.N K, J.M., Vallely, A.J, Badman, S.G. and Hakim, A.,. Kauntim Mi Tu: Multi-Site Summary Report from the Key Population Integrated Bio-Behavioural …		No
FSW	2016	RPR & TPHA	49	674	0.0727	0.06543	Port Moresby	Kelly-Hanku A, Willie B, Weikum D, A., Boli Neo, R., Kupul,, M. C, K., Hou, P., Aeno. H., Ase, S., Gabuzzi, J., Nembari, J.,, Narakobi R, Amos-Kuma, A., Gare, J., Dala, N., Wapling, J.,, Toliman P, John, L., Nosi, S., Worth, H., Whiley, D., Tabrizi,, S.N K, J.M., Vallely, A.J, Badman, S.G. and Hakim, A.,. Kauntim Mi Tu: Multi-Site Summary Report from the Key Population Integrated Bio-Behavioural …		Women, High Risk (FSW)
FSW	2017	RPR & TPHA	49	709	0.0691	0.06219	Lae	Kelly-Hanku A, Willie B, Weikum D, A., Boli Neo, R., Kupul,, M. C, K., Hou, P., Aeno. H., Ase, S., Gabuzzi, J., Nembari, J.,, Narakobi R, Amos-Kuma, A., Gare, J., Dala, N., Wapling, J.,, Toliman P, John, L., Nosi, S., Worth, H., Whiley, D., Tabrizi,, S.N K, J.M., Vallely, A.J, Badman, S.G. and Hakim, A.,. Kauntim Mi Tu: Multi-Site Summary Report from the Key Population Integrated Bio-Behavioural …		Women, High Risk (FSW)
FSW	2017	RPR & TPHA	21	709	0.0296	0.02664	Mt Hagen	Kelly-Hanku A, Willie B, Weikum D, A., Boli Neo, R., Kupul,, M. C, K., Hou, P., Aeno. H., Ase, S., Gabuzzi, J., Nembari, J.,, Narakobi R, Amos-Kuma, A., Gare, J., Dala, N., Wapling, J.,, Toliman P, John, L., Nosi, S., Worth, H., Whiley, D., Tabrizi,, S.N K, J.M., Vallely, A.J, Badman, S.G. and Hakim, A.,. Kauntim Mi Tu: Multi-Site Summary Report from the Key Population Integrated Bio-Behavioural …		Women, High Risk (FSW)
FSW with live birth past 3y, ANC-tested	2016	RPR & TPHA			0.182	NA	Port Moresby	Kelly-Hanku A, Willie B, Weikum D, A., Boli Neo, R., Kupul,, M. C, K., Hou, P., Aeno. H., Ase, S., Gabuzzi, J., Nembari, J.,, Narakobi R, Amos-Kuma, A., Gare, J., Dala, N., Wapling, J.,, Toliman P, John, L., Nosi, S., Worth, H., Whiley, D., Tabrizi,, S.N K, J.M., Vallely, A.J, Badman, S.G. and Hakim, A.,. Kauntim Mi Tu: Multi-Site Summary Report from the Key Population Integrated Bio-Behavioural …		No
FSW with live birth past 3y, ANC-tested	2017	RPR & TPHA			0.199	NA	Lae	Kelly-Hanku A, Willie B, Weikum D, A., Boli Neo, R., Kupul,, M. C, K., Hou, P., Aeno. H., Ase, S., Gabuzzi, J., Nembari, J.,, Narakobi R, Amos-Kuma, A., Gare, J., Dala, N., Wapling, J.,, Toliman P, John, L., Nosi, S., Worth, H., Whiley, D., Tabrizi,, S.N K, J.M., Vallely, A.J, Badman, S.G. and Hakim, A.,. Kauntim Mi Tu: Multi-Site Summary Report from the Key Population Integrated Bio-Behavioural …		No
FSW with live birth past 3y, ANC-tested	2017	RPR & TPHA			0.04	NA	Mt Hagen	Kelly-Hanku A, Willie B, Weikum D, A., Boli Neo, R., Kupul,, M. C, K., Hou, P., Aeno. H., Ase, S., Gabuzzi, J., Nembari, J.,, Narakobi R, Amos-Kuma, A., Gare, J., Dala, N., Wapling, J.,, Toliman P, John, L., Nosi, S., Worth, H., Whiley, D., Tabrizi,, S.N K, J.M., Vallely, A.J, Badman, S.G. and Hakim, A.,. Kauntim Mi Tu: Multi-Site Summary Report from the Key Population Integrated Bio-Behavioural …		No
STI clinic, men & women	1989	RPR/VDRL alone	292	3898	0.075	NA	Lae, Mendi, Mt Hagen, Port Moresby, Rabaul, Wewak (6 HIV surveillance sites)	O'Leary MJ, van der Meijden WI, Malau C, Delamare O, Pyakalyia T. HIV serosurveillance in Papua New Guinea. P N G Med J. 1993 Sep;36(3):187-91		No (M&F combined)
STI clinic, women	1989.5	RPR & TPHA	10	78	0.128205	0.115385	Urban Port Moresby, Lae, Goroka, Rabaul, Daru	Hudson BJ, van der Meijden WI, Lupiwa T, Howard P, Tabua T, Tapsall JW, Phillips EA, Lennox VA, Backhouse JL, Pyakalyia T. A survey of sexually transmitted diseases in five STD clinics in Papua New Guinea. P N G Med J. 1994 Sep;37(3):152-60		Women, Medium-risk and High-Risk (FSW)
STI clinic, women	2008	Test unknown	8	172	0.0465116	0.0313953	Lae	Aruwafu H, Kupe F, Akuani F. Bio-behavioural sentinel surveillance survey among men and women attending Lae Friends STI clinic 2008. Lae 2009		Women, Medium-risk and High-Risk (FSW)
STI clinic, men & women	2008	Test unknown	15	300	0.05	NA	Urban/rural	National Department of Health STI/HIV/AIDS Surveillance Unit Papua New Guinea. The 2009 National STI, HIV and AIDS annual Surveillance report, Papua New Guinea. Port Moresby 2010 October, https://www.aidsdatahub.org/sites/default/files/documents/2009_STI_and_HIV_Annual_Surveillance_Report.pdf		No (M&F combined; Test unknown)
STI clinic, men & women	2009	Test unknown	134	2099	0.0638399	NA	Urban/rural	National Department of Health STI/HIV/AIDS Surveillance Unit Papua New Guinea. The 2009 National STI, HIV and AIDS annual Surveillance report, Papua New Guinea. Port Moresby 2010 October, https://www.aidsdatahub.org/sites/default/files/documents/2009_STI_and_HIV_Annual_Surveillance_Report.pdf		No (M&F combined; Test unknown)
STI clinic, men & women	2010	Test unknown	109	1708	0.0638173	NA	Urban/rural, Sentinel surveillance (?)	National Department of Health STI/HIV/AIDS Surveillance Unit Papua New Guinea. The 2011 National STI, HIV and AIDS annual Surveillance report, Papua New Guinea. Port Moresby 2013 Novembe		No (M&F combined; Test unknown)
STI clinic, men & women	2010	Test unknown	82	1528	0.0536649	NA	Urban/rural, Sentinel surveillance (?)	National Department of Health STI/HIV/AIDS Surveillance Unit Papua New Guinea. The 2011 National STI, HIV and AIDS annual Surveillance report, Papua New Guinea. Port Moresby 2013 Novembe		No (M&F combined; Test unknown)
STI clinic, women	2011.5	RPR & TPHA	10	81	0.123457	0.111111	Port Moresby & Mt Hagen	Vallely A, Ryan CE, Allen J, Sauk JC, Simbiken CS, Wapling J, Kaima P, Kombati Z, Law G, Fehler G, Murray JM, Siba P, Kaldor JM. High prevalence and incidence of HIV, sexually transmissible infections and penile foreskin cutting among sexual health clinic attendees in Papua New Guinea. Sex Health. 2014 Mar;11(1):58-66. 10.1071/SH13197		Women, Medium-risk and High-Risk (FSW)
STI clinic, men	1994	RPR & TPHA	11	203	0.0541872	0.0487685	Urban Port Moresby, Lae, Goroka, Rabaul, Daru	Hudson BJ, van der Meijden WI, Lupiwa T, Howard P, Tabua T, Tapsall JW, Phillips EA, Lennox VA, Backhouse JL, Pyakalyia T. A survey of sexually transmitted diseases in five STD clinics in Papua New Guinea. P N G Med J. 1994 Sep;37(3):152-60		Men, Medium-Risk and High-risk
STI clinic, men	2008	Test unknown		128	0.0547	0.0369225	Lae	Aruwafu H, Kupe F, Akuani F. Bio-behavioural sentinel surveillance survey among men and women attending Lae Friends STI clinic 2008. Lae 2009		Men, Medium-Risk and High-risk
STI clinic, men	2011.5	RPR & TPHA	8	73	0.109589	0.0986301	Port Moresby & Mt Hagen	Vallely A, Ryan CE, Allen J, Sauk JC, Simbiken CS, Wapling J, Kaima P, Kombati Z, Law G, Fehler G, Murray JM, Siba P, Kaldor JM. High prevalence and incidence of HIV, sexually transmissible infections and penile foreskin cutting among sexual health clinic attendees in Papua New Guinea. Sex Health. 2014 Mar;11(1):58-66. 10.1071/SH13197		Men, Medium-Risk and High-risk
Male Sex Workers	2009-10	Rapid (TPHA-based) test	2	31	0.065	0.04095	Port Moresby	Kelly-Hanku A, Kupul M, Man WYN, Nosi S, Lote N, Rawstorne P, Halim G, Ryan C, Worth H. Askim Na Save (Ask and Understand): People Who Sell and Exchange Sex in Port Moresby: Key Quantitative Findings. Sydney, Australia: Papua New Guinea Institute of Medical Research and the University of New South Wales 2011		Men who have sex with men (MSM)
Transgenders who sell sex	2009-10	Rapid (TPHA-based) test	3	12	0.25	0.1575	Port Moresby	Kelly-Hanku A, Kupul M, Man WYN, Nosi S, Lote N, Rawstorne P, Halim G, Ryan C, Worth H. Askim Na Save (Ask and Understand): People Who Sell and Exchange Sex in Port Moresby: Key Quantitative Findings. Sydney, Australia: Papua New Guinea Institute of Medical Research and the University of New South Wales 2011		Men who have sex with men (MSM)
MSM / Transgender	2016	Rapid (TPHA-based) test	40	400	0.1	0.063	Port Moresby	Kelly-Hanku A, Willie B, Weikum D, A., Boli Neo, R., Kupul,, M. C, K., Hou, P., Aeno. H., Ase, S., Gabuzzi, J., Nembari, J.,, Narakobi R, Amos-Kuma, A., Gare, J., Dala, N., Wapling, J.,, Toliman P, John, L., Nosi, S., Worth, H., Whiley, D., Tabrizi,, S.N K, J.M., Vallely, A.J, Badman, S.G. and Hakim, A.,. Kauntim Mi Tu: Multi-Site Summary Report from the Key Population Integrated Bio-Behavioural …	4 (test-adjusted) data points averaged, considering that the 2009-10 MSM/MSW/TG data point had used Rapid test (although possibly a different rapid test?)	Men who have sex with men (MSM).
MSM / Transgender	2017	Rapid (TPHA-based) test	74	352	0.211	0.13293	Lae	Kelly-Hanku A, Willie B, Weikum D, A., Boli Neo, R., Kupul,, M. C, K., Hou, P., Aeno. H., Ase, S., Gabuzzi, J., Nembari, J.,, Narakobi R, Amos-Kuma, A., Gare, J., Dala, N., Wapling, J.,, Toliman P, John, L., Nosi, S., Worth, H., Whiley, D., Tabrizi,, S.N K, J.M., Vallely, A.J, Badman, S.G. and Hakim, A.,. Kauntim Mi Tu: Multi-Site Summary Report from the Key Population Integrated Bio-Behavioural …		Men who have sex with men (MSM)
MSM / Transgender	2016	RPR & TPHA	16	400	0.04	0.036	Port Moresby	Kelly-Hanku A, Willie B, Weikum D, A., Boli Neo, R., Kupul,, M. C, K., Hou, P., Aeno. H., Ase, S., Gabuzzi, J., Nembari, J.,, Narakobi R, Amos-Kuma, A., Gare, J., Dala, N., Wapling, J.,, Toliman P, John, L., Nosi, S., Worth, H., Whiley, D., Tabrizi,, S.N K, J.M., Vallely, A.J, Badman, S.G. and Hakim, A.,. Kauntim Mi Tu: Multi-Site Summary Report from the Key Population Integrated Bio-Behavioural …		Men who have sex with men (MSM)
MSM / Transgender	2017	RPR & TPHA	29	352	0.0823864	0.0741477	Lae	Kelly-Hanku A, Willie B, Weikum D, A., Boli Neo, R., Kupul,, M. C, K., Hou, P., Aeno. H., Ase, S., Gabuzzi, J., Nembari, J.,, Narakobi R, Amos-Kuma, A., Gare, J., Dala, N., Wapling, J.,, Toliman P, John, L., Nosi, S., Worth, H., Whiley, D., Tabrizi,, S.N K, J.M., Vallely, A.J, Badman, S.G. and Hakim, A.,. Kauntim Mi Tu: Multi-Site Summary Report from the Key Population Integrated Bio-Behavioural …		Men who have sex with men (MSM)
Colour code:
Lines in grey font are data points not shown in Figure 1 and not used in the model calibration
Diagnostic test adjustments, to convert observed prevalence into prevalence for RPR & TPHA dual positivity:								Test adjustment (multiplication) factor:
		RPR & TPHA						1	Gold standard, no adjustment
		RPR >=1:8 threshold + TPHA						2.5
		RPR/VDRL alone						0.53
		TPHA alone						0.53
		Rapid (TPHA-based) test						0.7
		Test unknown						0.75
Sources for diagnostic test adjustments:
Rowley JTF, Van der Hoorn S, Korenromp E, Low N, Unemo M, Abu-Raddad LJ, et al. Chlamydia, gonorrhoea, trichomoniasis and syphilis: global prevalence and incidence estimates, 2016. Bull WHO. 2019;97(8):548-62P. Epub 6 June. doi: 10.2471/BLT.18.228486
World Health Organization. Prevalence and incidence of selected sexually transmitted infections -- Chlamydia trachomatis, Neisseria gonorrheae, syphilis and Trichomonas vaginalis. Methods and results used by WHO to generate 2005 estimates. Geneva: 2011.
Newman L, Rowley J, VanderHoorn S, Wijesooriya NS, Unemo M, Stevens G, et al. Global estimates of the prevalence and incidence of four curable sexually transmitted infections in 2012 based on systematic review and global reporting. PLoS One. 2015;10(12):e0143304. Epub Dec 8. doi: 10.1371/journal.pone.0143304.
Adjustment factor for cross-reactivity of RPR and TPHA with Yaws, according to:								0.9
Nishijima T, Nand D, David N, Bauri M, Carney R, Win Htin KC, Shwe YY, Gurung A, Mahiane G, Ishikawa N, Taylor M, Korenromp E. Prevalence of syphilis, gonorrhoea, and chlamydia in women in Fiji, the Federated States of Micronesia, Papua New Guinea and Samoa, 1995-2017: Spectrum-STI model estimates. Western Pac Surveill Response J. 2020;11(1)
